# Supplementary material for: A Novel DLLME-Based Approach for the Spectrophotometric Determination of Mercury in Environmental Samples Using the Fe(II) Phthalocyanine Sensor
Source: Molecules. 2025 Oct 27;30(21):4192. doi: 10.3390/molecules30214192 (PMC12608134; doi:10.3390/molecules30214192)
Supplement: Supplementary file 1 [file molecules-30-04192-s001.zip]

Archive with 1 entries (1 files):
- molecules-3937859-supplementary.pdf
